# Supplementary material for: Use of Natural Agents and Agrifood Wastes for the Treatment of Skin Photoaging
Source: Plants (Basel). 2023 Feb 13;12(4):840. doi: 10.3390/plants12040840 (PMC9966275; doi:10.3390/plants12040840)
Supplement: Supplementary file 1 [file plants-12-00840-s001.zip]

Archive with 1 entries (1 files):
- plants-2129456-supplementary.pdf
